# Supplementary material for: Treatment strategy to maximize the treatment outcome of spinal dural arteriovenous fistula after initial endovascular embolization attempt at diagnostic angiography
Source: Sci Rep. 2021 May 11;11:10004. doi: 10.1038/s41598-021-89407-w (PMC8113326; doi:10.1038/s41598-021-89407-w)
Supplement: Supplementary file 1 — Supplementary Information. [file 41598_2021_89407_MOESM1_ESM.csv]

Patient_Number	Sex	age_	HTN1	Sx_duration	Pre_myelopathy	Location_	Single_fd_0_Multi_fd_1	Pre_ALS_Gait	Pre_Severe_1	Pre_ALS_Mict	Pre_ALS_total	Tx_group	Tx_group2	Tot_iCO	CO_iEVT	ICO_iEVT	ICO_iEVT_Surg	ICO_iEVT_reEmbo	ICO_iEVT_obs	recurrence	post_ALS_Gait	post_ALS_Gait2	Post_Severe_1	post_ALS_Mict	post_ALS_total	post_ALS_total2	gait_difference	Urinary_difference	Gait_Improve2_Stationary_1_Worsened_0	Gait_ImpOrStat_1_Gait_worsened_0	Urinary_Improve_2_Stationary_1 Urinary_worsened_0	ALS_tot_diff2	recurr_op	recurr_embo	recurr_obs	fu_duration.AQ
1	1	59	1	36	1	2	1	2	0	2	4	5	3	1	0	0	0	0	0	0	1	1	0	0	1	1	1	2	2	1	2	3	0	0	0	41
2	1	75	0	4	1	2	0	4	1	2	6	2	1	0	0	1	1	0	0	0	3	3	0	2	5	5	1	0	2	1	1	1	0	0	0	26
3	1	61	1	1	1	2	1	5	1	2	7	5	3	1	0	0	0	0	0	0	2	3	0	2	4	5	3	0	2	1	1	2	0	0	0	154
4	1	54	0	12	1	2	1	5	1	2	7	1	1	1	1	0	0	0	0	1	5	5	1	3	8	8	0	-1	1	1	0	-1	1	0	0	38
5	1	56	0	2	1	2	1	3	0	1	4	2	1	0	0	1	1	0	0	0	2	2	0	2	4	4	1	-1	2	1	0	0	0	0	0	40
6	1	54	0	24	0	1	1	1	0	1	2	2	1	0	0	1	1	0	0	0	0	0	0	0	0	0	1	1	2	1	2	2	0	0	0	107
7	0	65	1	14	1	2	1	2	0	1	3	5	3	1	0	0	0	0	0	0	1	1	0	0	1	1	1	1	2	1	2	2	0	0	0	60
8	1	77	0	2	1	2	0	5	1	3	8	5	3	1	0	0	0	0	0	0	2	3	0	2	4	5	3	1	2	1	2	3	0	0	0	20
9	1	68	0	7	1	2	1	5	1	2	7	2	1	0	0	1	1	0	0	0	4	4	1	1	5	5	1	1	2	1	2	2	0	0	0	9
10	1	60	1	30	1	2	1	3	0	1	4	2	1	0	0	1	1	0	0	0	1	1	0	2	3	3	2	-1	2	1	0	1	0	0	0	77
11	1	75	1	3	1	1	0	1	0	2	3	5	3	1	0	0	0	0	0	0	0	0	0	0	0	0	1	2	2	1	2	3	0	0	0	53
12	1	62	1	18	1	2	0	1	0	0	1	5	3	1	0	0	0	0	0	0	1	1	0	0	1	1	0	0	1	1	1	0	0	0	0	7
13	1	60	1	9	0	2	0	0	0	0	0	5	3	1	0	0	0	0	0	0	0	0	0	0	0	0	0	0	1	1	1	0	0	0	0	71
14	1	64	0	7	1	3	0	2	0	0	2	5	3	1	0	0	0	0	0	0	1	2	0	0	1	2	1	0	2	1	1	0	0	0	0	48
15	1	58	0	10	0	1	1	0	0	0	0	5	3	1	0	0	0	0	0	0	0	0	0	0	0	0	0	0	1	1	1	0	0	0	0	37
16	0	65	0	0	1	1	1	0	0	0	0	2	1	0	0	1	1	0	0	0	0	0	0	0	0	0	0	0	1	1	1	0	0	0	0	65
17	1	74	0	18	1	1	1	2	0	2	4	2	1	0	0	1	1	0	0	0	2	2	0	2	4	4	0	0	1	1	1	0	0	0	0	11
18	1	54	0	24	1	2	1	1	0	2	3	2	1	0	0	1	1	0	0	0	1	1	0	0	1	1	0	2	1	1	2	2	0	0	0	61
19	1	63	0	7	1	2	0	2	0	0	2	5	3	1	0	0	0	0	0	0	0	0	0	0	0	0	2	0	2	1	1	2	0	0	0	50
20	1	63	0	7	0	2	0	0	0	0	0	2	1	0	0	1	1	0	0	0	0	0	0	0	0	0	0	0	1	1	1	0	0	0	0	5
21	1	68	1	9	1	2	0	4	1	2	6	5	3	1	0	0	0	0	0	0	2	2	0	2	4	4	2	0	2	1	1	2	0	0	0	8
22	1	44	0	2	1	2	1	1	0	0	1	2	1	0	0	1	1	0	0	0	0	0	0	0	0	0	1	0	2	1	1	1	0	0	0	7
23	1	58	0	12	0	2	1	2	0	0	2	1	1	1	1	0	0	0	0	1	2	2	0	0	2	2	0	0	1	1	1	0	1	0	0	29
24	1	41	0	2	1	1	1	0	0	0	0	2	1	0	0	1	1	0	0	0	0	0	0	0	0	0	0	0	1	1	1	0	0	0	0	22
25	1	54	1	11	1	2	1	5	1	2	7	2	1	0	0	1	1	0	0	0	5	5	1	0	5	5	0	2	1	1	2	2	0	0	0	6
26	1	70	0	12	1	2	1	0	0	2	2	5	3	1	0	0	0	0	0	0	0	0	0	1	1	1	0	1	1	1	2	1	0	0	0	16
27	1	58	0	9	1	3	1	4	1	2	6	1	1	1	1	0	0	0	0	1	4	4	1	2	6	6	0	0	1	1	1	0	1	0	0	20
28	1	63	0	24	1	2	0	0	0	0	0	2	1	0	0	1	1	0	0	0	0	0	0	1	1	1	0	-1	1	1	0	-1	0	0	0	12
29	1	60	1	5	1	2	1	2	0	2	4	5	3	1	0	0	0	0	0	0	0	1	0	0	0	1	2	2	2	1	2	3	0	0	0	5
30	1	29	0	3	1	3	1	2	0	2	4	5	3	1	0	0	0	0	0	0	1	1	0	1	2	2	1	1	2	1	2	2	0	0	0	4
31	1	67	0	20	1	2	1	2	0	0	2	5	3	1	0	0	0	0	0	0	3	3	0	2	5	5	-1	-2	0	0	0	-3	0	0	0	20
32	0	61	0	0	1	1	1	0	0	0	0	3	2	0	0	1	0	1	0	0	0	0	0	0	0	0	0	0	1	1	1	0	0	0	0	13
33	1	51	0	8	1	2	1	4	1	2	6	1	1	1	1	0	0	0	0	1	4	4	1	2	6	6	0	0	1	1	1	0	0	0	1	116
34	1	55	1	6	1	2	0	2	0	0	2	1	1	1	1	0	0	0	0	0	1	1	0	0	1	1	1	0	2	1	1	1	0	0	0	6
35	1	64	0	1	1	1	1	0	0	0	0	1	1	1	1	0	0	0	0	1	4	4	1	0	4	4	-4	0	0	0	1	-4	0	1	0	34
36	1	51	0	4	1	2	1	2	0	2	4	1	1	1	1	0	0	0	0	0	2	2	0	1	3	3	0	1	1	1	2	1	0	0	0	114
37	0	22	0	5	1	3	0	3	0	2	5	1	1	1	1	0	0	0	0	0	1	1	0	1	2	2	2	1	2	1	2	3	0	0	0	108
38	1	63	0	18	1	2	0	2	0	0	2	1	1	1	1	0	0	0	0	0	1	1	0	0	1	1	1	0	2	1	1	1	0	0	0	160
39	0	53	0	8	1	3	0	2	0	2	4	1	1	1	1	0	0	0	0	0	1	1	0	0	1	1	1	2	2	1	2	3	0	0	0	67
40	1	74	0	4	1	1	0	3	0	0	3	1	1	1	1	0	0	0	0	0	3	3	0	2	5	5	0	-2	1	1	0	-2	0	0	0	8
41	0	33	0	5	1	4	0	1	0	0	1	1	1	1	1	0	0	0	0	0	2	2	0	0	2	2	-1	0	0	1	1	-1	0	0	0	15
42	1	48	0	5	0	3	0	0	0	0	0	1	1	1	1	0	0	0	0	0	0	0	0	0	0	0	0	0	1	1	1	0	0	0	0	15
43	1	54	0	12	1	2	0	2	0	2	4	1	1	1	1	0	0	0	0	0	2	1	0	2	4	3	1	0	2	1	1	1	0	0	0	71
44	1	49	1	10	1	3	0	5	1	3	8	1	1	1	1	0	0	0	0	0	5	4	1	3	8	7	1	0	2	1	1	1	0	0	0	8
45	1	56	0	4	1	2	1	2	0	0	2	1	1	1	1	0	0	0	0	0	2	2	0	2	4	4	0	-2	1	1	0	-2	0	0	0	11
46	1	41	0	3	1	2	0	4	1	2	6	1	1	1	1	0	0	0	0	0	4	3	1	0	4	3	1	2	2	1	2	3	0	0	0	27
47	0	67	0	0	0	1	0	0	0	0	0	1	1	1	1	0	0	0	0	0	0	0	0	0	0	0	0	0	1	1	1	0	0	0	0	54
48	1	61	0	18	1	2	0	3	0	2	5	1	1	1	1	0	0	0	0	0	3	3	0	1	4	4	0	1	1	1	2	1	0	0	0	81
49	1	61	0	2	1	2	1	2	0	2	4	1	1	1	1	0	0	0	0	0	3	3	0	0	3	3	-1	2	0	0	2	1	0	0	0	5
50	1	77	1	4	1	3	0	2	0	2	4	1	1	1	1	0	0	0	0	0	3	3	0	2	5	5	-1	0	0	0	1	-1	0	0	0	45
51	1	70	0	24	1	2	0	3	0	2	5	1	1	1	1	0	0	0	0	0	3	1	0	2	5	3	2	0	2	1	1	2	0	0	0	67
52	1	70	0	8	1	2	0	2	0	2	4	1	1	1	1	0	0	0	0	0	3	3	0	2	5	5	-1	0	0	0	1	-1	0	0	0	11
53	1	54	1	6	1	2	1	1	0	2	3	4	2	0	0	1	0	0	1	0	3	3	0	2	5	5	-2	0	0	0	1	-2	0	0	0	24
54	0	48	1	24	1	3	1	5	1	3	8	3	2	0	0	1	0	1	0	0	5	5	1	3	8	8	0	0	1	1	1	0	0	0	0	20
55	1	58	1	7	1	3	1	2	0	2	4	1	1	1	1	0	0	0	0	0	2	2	0	3	5	5	0	-1	1	1	0	-1	0	0	0	38
56	1	77	0	7	1	2	1	2	0	1	3	1	1	1	1	0	0	0	0	0	4	4	1	1	5	5	-2	0	0	0	1	-2	0	0	0	39
57	1	75	0	24	1	2	0	5	1	2	7	1	1	1	1	0	0	0	0	0	2	2	0	2	4	4	3	0	2	1	1	3	0	0	0	12
58	1	77	1	24	1	2	0	3	0	2	5	1	1	1	1	0	0	0	0	0	4	2	1	1	5	3	1	1	2	0	2	2	0	0	0	7
59	1	57	1	12	1	2	0	2	0	1	3	1	1	1	1	0	0	0	0	0	0	0	0	1	1	1	2	0	2	1	1	2	0	0	0	41
60	0	76	0	4	1	3	0	2	0	2	4	1	1	1	1	0	0	0	0	0	1	1	0	2	3	3	1	0	2	1	1	1	0	0	0	8
61	0	53	1	2	1	2	0	2	0	0	2	1	1	1	1	0	0	0	0	1	2	2	0	0	2	2	0	0	1	1	1	0	0	0	1	12
62	0	72	0	6	1	4	0	3	0	0	3	1	1	1	1	0	0	0	0	1	3	3	0	0	3	3	0	0	1	1	1	0	0	0	1	7
63	1	67	0	16	1	2	0	3	0	0	3	1	1	1	1	0	0	0	0	0	3	2	0	0	3	2	1	0	2	1	1	1	0	0	0	32
64	1	33	0	1	0	4	0	1	0	0	1	1	1	1	1	0	0	0	0	0	1	1	0	0	1	1	0	0	1	1	1	0	0	0	0	24
65	1	52	0	18	1	2	0	2	0	0	2	1	1	1	1	0	0	0	0	0	1	1	0	0	1	1	1	0	2	1	1	1	0	0	0	26
66	1	69	0	6	1	2	0	2	0	2	4	1	1	1	1	0	0	0	0	0	3	3	0	2	5	5	-1	0	0	0	1	-1	0	0	0	29
67	1	45	0	2	1	2	0	2	0	2	4	1	1	1	1	0	0	0	0	1	2	2	0	2	4	4	0	0	1	1	1	0	0	0	1	7
68	1	69	1	6	0	2	0	0	0	1	1	4	2	0	0	1	0	0	1	0	0	0	0	1	1	1	0	0	1	1	1	0	0	0	0	13
69	1	69	1	4	1	3	0	5	1	2	7	1	1	1	1	0	0	0	0	0	5	4	1	2	7	6	1	0	2	1	1	1	0	0	0	7
70	1	57	0	6	1	1	1	0	0	0	0	3	2	0	0	1	0	1	0	0	1	1	0	0	1	1	-1	0	0	0	1	-1				4
71	1	62	0	3	1	2	0	3	1	3	6	2	1	0	0	1	1	0	0	0	2	2	0	2	4	4	-1	-1	2	1	2	2				29
